# Supplementary material for: Learning an EMG Controlled Game: Task-Specific Adaptations and Transfer
Source: PLoS One. 2016 Aug 24;11(8):e0160817. doi: 10.1371/journal.pone.0160817 (PMC4996424; doi:10.1371/journal.pone.0160817)
Supplement: S1 File — (XLSX) [file pone.0160817.s001.xlsx]

## Sheet: Recovered_Sheet1
ppn	sex	group	age	PreAccuracy	PostAccuracy	PreEMGballCoupl	PostEMGballCoupl	PreMHOs	PostMHOs	PreMHOm	PostMHOm	PreSDMHOs	PostSDMHOs	PreSDMHOm	PostSDMHOm	PrePlatPhaseS	PostPlatPhaseS	PrePlatPhaseM	PostPlatPhaseM
1	0	0	21	0.74	0.77551	0.881666	0.805973	#NULL!	#NULL!	#NULL!	#NULL!	#NULL!	#NULL!	#NULL!	#NULL!	#NULL!	#NULL!	#NULL!	#NULL!
2	0	1	18	0.777778	0.864865	0.872386	0.937855	0.989698	0.906898	0.993919	0.989619	0.0104845	0.106536	0.000753318	0.00490374	1.3675	0.8015	1.2325	1.018
3	1	1	24	0.714286	0.956522	0.559588	0.965117	0.98383	0.989008	0.982336	0.99428	#NULL!	0.0126213	0.0161102	0.00275552	1.452	1.95767	1.59275	1.291
5	1	1	21	0.923077	0.977778	0.970253	0.977875	0.982767	0.989162	0.985509	0.992792	0.0116847	0.00863194	0.00835018	0.0016612	0.804667	0.9706	0.8635	0.8811
6	0	0	18	0.885714	0.9	0.90642	0.909114	0.965063	0.986148	0.949986	0.990574	0.0118355	0.00525664	0.0199481	0.00353916	1.021	1.75137	1.45917	1.60617
7	1	1	20	0.756098	0.955556	0.648546	0.955296	0.97823	0.976027	0.981439	0.992417	0.014853	0.0290818	0.0127131	0.00381251	1.50775	1.39088	1.44213	1.5355
9	1	1	21	0.780822	0.977273	0.96028	0.97271	0.985678	0.997952	0.984635	0.998103	0.00685817	0.00209618	0.00572188	0.0012999	1.1428	0.802	1.1475	0.8397
10	1	0	20	0.885714	0.96875	0.786844	0.960754	0.564855	0.878568	0.866174	0.99183	0.158577	0.229648	0.17835	0.000695804	1.64925	0.829125	1.4557	0.6538
11	0	0	22	0.818182	0.95122	0.91987	0.98477	0.986861	0.99217	0.976506	0.993012	0.00484021	0.00485997	0.0284713	0.00154888	2.04	1.0829	2.123	1.0352
12	1	1	22	0.717949	0.878049	0.824292	0.892006	0.996363	0.993379	0.990453	0.989894	0.00245506	0.00421341	0.00557769	0.00653365	3.102	5.26483	3.0115	3.21075
13	1	1	19	0.893617	0.93617	0.749615	0.953353	0.959182	0.983018	0.991483	0.991667	0.0453412	0.0101082	0.00704176	0.0051167	0.892	1.5664	0.8548	1.10717
16	1	0	21	0.842105	0.863636	0.967669	0.942643	0.97205	0.460897	0.979101	0.456549	0.00273853	0.00121488	0.0106333	0.00783645	1.37583	1.9279	1.5926	1.5807
17	0	1	22	0.765957	0.930233	0.933427	0.902665	0.992121	0.992368	0.9907	0.993414	0.00197089	0.00557222	0.00520909	0.0033638	1.5379	1.826	1.3865	1.0989
20	1	1	24	0.744681	0.966667	0.75336	0.978877	0.979492	0.978954	0.98498	0.985496	0.00501439	0.00635476	0.00962651	0.0088836	1.7575	1.22733	1.94475	1.416
21	1	0	18	0.862745	0.848485	0.923056	0.858167	0.800449	0.900245	0.94574	0.972831	0.270923	0.203094	0.066204	0.0325913	1.89292	1.0714	1.5039	0.870625
22	0	1	21	0.76087	0.914894	0.928185	0.967796	0.553635	0.730457	0.862308	0.902732	0.260577	0.166791	0.116325	0.0893633	1.389	1.22863	0.9869	0.9549
23	1	1	19	0.836735	1	0.937393	0.968136	0.979828	0.992697	0.957638	0.99272	0.00255345	0.00231337	0.049261	0.0025395	2.5408	1.9152	2.5384	2.0438
24	1	0	23	0.869565	0.903226	0.937891	0.966987	0.988864	0.993756	0.990211	0.988564	0.00207769	0.00253416	0.00315307	0.00487709	1.4777	1.6209	1.3694	1.6134
26	1	0	21	0.714286	0.828571	0.723047	0.81707	0.791615	0.979857	0.981246	0.988461	0.219218	0.0318229	0.0166646	0.0152447	2.7772	2.0659	2.18193	1.9042
27	1	1	22	0.95122	1	0.904505	0.985119	0.995073	0.996924	0.996066	0.992434	0.00158342	0.00112689	0.00262926	0.00242232	1.23875	1.142	1.2745	1.17112
28	1	1	24	0.880952	1	0.856896	0.979747	0.895396	0.944157	0.93654	0.97597	0.0699267	0.0790395	0.0960521	0.0378654	0.961625	1.2636	0.975625	1.2926
30	1	0	24	0.961538	0.896552	0.963263	0.972827	0.995589	0.987855	0.993129	0.996512	0.00321491	0.011799	0.00257785	0.00314402	1.0606	1.1469	0.955167	1.1801
31	1	0	22	0.933333	1	0.956593	0.94594	0.532103	0.941603	0.979069	0.962224	0.0285246	0.0684971	0.0157143	0.0711798	2.08887	1.9738	1.9905	1.7955
33	1	0	20	0.860465	0.854167	0.882474	0.857856	0.992152	0.995694	0.993527	0.991799	0.000706015	0.000848103	0.00306352	0.00371406	1.4623	1.89725	1.4549	1.6482
34	0	0	23	0.692308	0.698413	0.767092	0.827862	0.993017	0.859834	0.990458	0.979538	0.00424479	0.227423	0.00248383	0.0329589	2.27738	1.27333	2.5038	0.966
35	1	1	23	0.837209	1	0.911228	0.9832	0.994648	0.961468	0.989567	0.990849	0.00268571	0.0662214	0.00828009	0.00346196	2.1974	2.2026	2.2452	2.0065
36	1	1	25	0.761905	0.967742	0.824709	0.902882	0.994582	0.99258	0.993034	0.994535	0.00303868	0.00280635	0.00335579	0.00109955	2.99538	3.1244	2.6139	1.8813
37	1	1	21	0.902439	0.97619	0.953056	0.946487	0.933408	0.955203	0.994202	0.98517	0.137781	0.0585396	0.00257399	0.00664757	2.5399	2.2104	2.6115	2.057
